# Supplementary material for: Different Neutralization Profiles After Primary SARS-CoV-2 Omicron BA.1 and BA.2 Infections
Source: Front Immunol. 2022 Jul 19;13:946318. doi: 10.3389/fimmu.2022.946318 (PMC9344875; doi:10.3389/fimmu.2022.946318)
Supplement: Supplementary file 1 [file DataSheet_1.zip]

Archive with 1 entries (1 files):
- Medits_Supplement_Revision.pdf
